# Supplementary material for: A method to define the relevant ego-centred spatial scale for the assessment of neighbourhood effects: the example of cardiovascular risk factors
Source: BMC Public Health. 2021 Jul 7;21:1346. doi: 10.1186/s12889-021-11356-w (PMC8265054; doi:10.1186/s12889-021-11356-w)
Supplement: Supplementary file 2 — Additional file 2. [file 12889_2021_11356_MOESM2_ESM.zip]

Archive with 3 entries (3 files):
- 11 - Additional figure 1.docx
- 12 - Additional figure 2.docx
- 13 - Additional figure 3.docx
